# Supplementary material for: Lutein and Astaxanthin Supplementation Induce Competitive Inhibition of Carotenoid Deposition in Egg Yolk
Source: Animals (Basel). 2025 Jun 24;15(13):1869. doi: 10.3390/ani15131869 (PMC12248904; doi:10.3390/ani15131869)
Supplement: Supplementary file 1 [file animals-15-01869-s001.zip]

Archive with 1 entries (1 files):
- animals-3684212-supplementary.xlsx
