# Supplementary material for: Lutein and Astaxanthin Supplementation Induce Competitive Inhibition of Carotenoid Deposition in Egg Yolk
Source: Animals (Basel). 2025 Jun 24;15(13):1869. doi: 10.3390/ani15131869 (PMC12248904; doi:10.3390/ani15131869)
Supplement: Supplementary file 1 [file animals-15-01869-s001.zip › animals-3684212-supplementary.xlsx]

## Sheet: Table S1
Table S1 Composition and nutrient levels of basal diet for laying hens (air-dry basis)
Ingredients	Content (%)	Nutrition level3	Content (%)
Corn	61.5	ME (MJ/kg)	11.31
Wheat bran	6.5	Crude protein (%)	14.99
Soybean meal	18.5	Lys	0.75
Corn protein meal	1	Met	0.35
Soybean oil	1.5	Met+Cys	0.61
Limestone	6	Try	0.18
Phytase	0.02	Thr	0.57
Vitamin premix1	0.03	Ca	2.76
Choline chloride	0.08	AP	0.36
DL-Met	0.1
Mineral premix2	0.15
Zeolite powder	2.08
Limestone	1.01
CaHPO4 Ⅲ	1.08
NaCl	0.3
Rice hull powder	0.15
Total	100
1Vitamin premix provided the following per kg of diets: VA 7 200 IU, VD 3 360 IU, VE 20 IU, VK 2.9mg, thiamine 2.4 mg, riboflavin 6.2 mg, calcium pantothenate 13 mg, niacin 36 mg, pyridoxine 4.3 mg, biotin 0.24 mg, folic acid 1.5 mg, VB12 0.032 mg, choline 800 mg.
2 Mineral premixes provided the following per kg of diets: Mn 100 mg, I 1.8 mg, Fe 100 mg, Cu 8 mg, Zn 90 mg, Se 0.30 mg.
3 Metabolizable energy was a calculated value, while the others were measured values.

## Sheet: Table S2
Table S2 The content of carotenoids in egg yolk
							Control			100 mg/kg Lutein			200 mg/kg Lutein			400 mg/kg Lutein			100 mg/kg astaxanthin			200 mg/kg astaxanthin			400 mg/kg astaxanthin
Index	Compounds	Class	Q1 (Da)	Q3 (Da)	Molecular Weight	Formula	X16	X17	X18	X19	X20	X21	X22	X23	X24	X25	X26	X27	X7	X8	X9	X10	X11	X12	X13	X14	X15
Carotenoid_04	β-carotene	carotenes	537.6	177.1	536.4382	C40H56	0.0164901	0.0170924	0.0170446	0.0134293	0.0155963	0.0179463	0.0201194	0.0210788	0.0200534	0.017429	0.0192522	0.0191399	0.0184825	0.0187674	0.0232406	0.0334834	0.0237462	0.0256295	0.0253401	0.0227346	0.0211148
Carotenoid_12	lutein palmitate	xanthophylls	789.8	533.5	806.8	C56H86O3	0.183771	0.163038	0.195693	0.249723	0.281727	0.229793	0.340318	0.35004	0.295743	0.515934	0.242848	0.363352	0.210582	0.143365	0.154691	0.20474	0.170744	0.171624	0.231538	0.209009	0.235084
Carotenoid_21	lutein oleate	xanthophylls	815.7	533.4	832.7	C58H88O3	0.374372	0.318242	0.423328	0.770494	0.793889	0.863428	1.3054	1.12147	1.22607	2.03154	1.09805	1.32961	0.425526	0.314571	0.241246	0.291555	0.202265	0.341659	0.400627	0.332611	0.299729
Carotenoid_29	violaxanthin myristate	xanthophylls	811.8	793.7	810.8	C54H82O5	0.282859	0.392108	0.266803	0.328019	0.27867	0.457382	0.404714	0.459042	0.263015	0.3026	0.290545	0.408793	0.277149	0.436497	0.326527	0.373331	0.374235	0.348227	0.277429	0.334558	0.262451
Carotenoid_33	violaxanthin-myristate-caprate	xanthophylls	965.7	947.8	964.7	C64H100O6	0.48775	0.32829	0.598911	animals-3684212	0.426341	0.380722	0.394428	0.323899	0.350162	0.434815	0.376785	0.598466	0.528312	0.455623	0.408201	0.489748	0.506714	0.457165	0.579578	0.564355	0.473199
Carotenoid_36	violaxanthin-myristate-palmitate	xanthophylls	1050	793.8	1049	C70H112O6	0.0327172	0.0322683	0.0407735	0.0397647	0.0340594	0.0348482	0.0477568	0.0427057	0.0408323	0.0427477	0.040922	0.0596296	0.0438452	0.0540299	0.0615626	0.0534688	0.0441662	0.0390986	0.0492054	0.0352891	0.0517951
Carotenoid_56	zeaxanthin	xanthophylls	569.4	477.5	568.428	C40H56O2	10.3483	11.1363	13.7795	8.97855	9.35184	10.3216	7.30127	7.18049	9.67715	4.64192	7.35743	6.78185	7.07372	7.1055	8.17759	5.85064	6.00678	7.19236	4.73757	4.295	4.27979
Carotenoid_57	violaxanthin	xanthophylls	601.4	221	600.4179	C40H56O4	0.0163088	0.01743	0.0064229	0.016337	0.0174605	0.0136972	0.0220263	0.0285278	0.0261492	0.0621938	0.0126631	0.0211102	0.0128506	0.0134392	0.0202773	0.0263084	0.0189314	0.0205106	0.016599	0.00972099	0.0167589
Carotenoid_58	neoxanthin	xanthophylls	601.4	565.5	600.4179	C40H56O4	0.0079709	0.0101449	0.00461784	0.00702079	0.00912337	0.0066019	0.0137886	0.0181969	0.0169835	0.0535524	0.00921134	0.0113049	0.0128357	0.0125458	0.0170185	0.0354187	0.0197515	0.0280392	0.0218901	0.0169925	0.0191047
Carotenoid_59	lutein	xanthophylls	551.5	175.4	568.428	C40H56O2	13.4041	12.6973	14.9151	43.8531	44.5106	43.5165	45.8679	41.2618	66.3953	50.4103	59.5429	52.1029	9.80593	11.5406	12.6779	9.15154	9.23377	12.008	6.95817	7.21683	6.88593
Carotenoid_60	β-cryptoxanthin	xanthophylls	553.5	177.4	552.4331	C40H56O	0.121649	0.114776	0.110713	0.100494	0.119479	0.134523	0.0953274	0.113441	0.136784	0.0882896	0.104668	0.124862	0.121938	0.14466	0.142904	0.127117	0.134243	0.114005	0.0822681	0.0841986	0.0976681
Carotenoid_64	α-cryptoxanthin	xanthophylls	553.5	123.1	552.43	C40H56O	0.104837	0.114245	0.108317	0.111598	0.121551	0.14031	0.135996	0.115604	0.160966	0.0974862	0.114624	0.133071	0.0830408	0.0971317	0.0971823	0.0689177	0.0809285	0.0930334	0.0604346	0.0611509	0.0632786
Carotenoid_66	canthaxanthin	xanthophylls	565.5	203.3	564.8	C40H52O2	0.018805	0.0037841	0.00704166	0.0205089	0.0212	0.0190867	0.0231284	0.0242911	0.029179	0.0224006	0.041058	0.0292899	0.135982	0.151352	0.179715	0.284916	0.250227	0.261747	0.361606	0.310223	0.373144
Carotenoid_67	echinenone	xanthophylls	551.6	203.1	550.9	C40H54O	0.00174631	0.000575962	0.000799347	0.000715632	0.000987535	0.0010947	0.000702909	0.000915781	0.000968463	0.00086926	0.000626332	0.00082732	0.0104123	0.0152627	0.0150418	0.0306617	0.0238313	0.0255176	0.0300913	0.0312422	0.0294449
Carotenoid_13	lutein stearate	xanthophylls	817.8	533.5	834.8	C58H90O3	0.0743521	0.0837315	0.0784017	0.104614	0.070881	0.114071	0.105908	0.142201	0.0891271	0.122452	0.100847	0.125023	0.0925398	0.118832	0.106468	0.07797	0.0605384	0.0857547	0.0822894	0.0993468	0.11634
Carotenoid_16	5,6epoxy-lutein-caprate-palmitate	xanthophylls	805.4	549.4	976.4	C66H104O5	13.6764	9.40293	19.8609	15.5436	15.4446	13.4334	17.1163	16.2041	15.0857	14.8398	15.7064	16.5243	15.7472	14.7345	13.1977	11.2005	14.2954	14.451	14.8931	10.5206	13.5442
Carotenoid_22	neochrome palmitate	xanthophylls	821.7	565.5	838.7	C56H86O5	0.0434258	0.047917	0.0609902	0.0728696	0.0546317	0.0472675	0.052641	0.0626097	0.06921	0.0552732	0.0439145	0.0562995	0.0623421	0.0571948	0.0566162	0.0508901	0.0677898	0.0522187	0.0570364	0.0445252	0.043768
Carotenoid_61	astaxanthin	xanthophylls	597.3	147.1	596.84	C40H52O4	ND	ND	ND	ND	ND	ND	ND	ND	ND	ND	ND	ND	17.4508	19.5432	21.7606	34.6561	26.6947	29.7563	38.7775	23.4025	25.0607
Carotenoid_63	capsanthin	xanthophylls	585.5	109.1	584.871	C40H56O3	0.059863	0.0604484	0.0581723	0.0540329	0.0533885	0.0611246	0.0575978	0.0609141	0.0562496	0.0524591	0.0558824	0.0553911	0.0578111	0.0578275	0.054855	0.0561633	0.0575149	0.0576441	0.0566253	0.0591863	0.0527059
Carotenoid_65	capsorubin	xanthophylls	601.4	109	600.42	C40H56O4	0.386452	0.35636	0.222072	0.40889	0.298528	0.341295	0.355029	0.355982	0.346073	0.53387	0.314484	0.327744	0.256487	0.354146	0.382732	0.270823	0.28777	0.328267	0.451534	0.25433	0.192562
Carotenoid_53	β-cryptoxanthin palmitate	xanthophylls	791.9	535.5	790.9	C56H86O2	0.0282231	ND	0.0460126	0.0243855	0.0450882	0.0344005	ND	0.0471572	0.0352108	0.0431444	ND	0.0583686	ND	0.0349059	0.0371872	ND	0.062199	0.0286248	0.0308913	ND	0.0580056
Carotenoid_54	β-cryptoxanthin oleate	xanthophylls	817.8	535.4	816.8	C58H88O2	0.0741488	0.0516084	0.0803663	0.0605254	0.0646185	0.0658081	0.0507337	ND	0.0669179	0.0873193	0.0559097	0.0837267	0.0415057	0.0542447	0.0594531	0.0854954	0.0624895	0.041441	0.0797407	0.071395	0.0653552
Carotenoid_26	rubixanthin palmitate	xanthophylls	791.7	535.4	790.7	C56H86O2	0.050472	0.0232828	ND	ND	0.0360419	0.0784031	0.0485938	0.072079	0.040915	0.0414935	0.0349407	0.0680199	0.0370856	0.048678	0.0420128	0.0534229	0.0552501	0.050437	0.062992	ND	0.040069
Carotenoid_20	lutein dioleate	xanthophylls	815.7	533.4	1096.7	C76H120O4	0.0410012	0.033006	0.0449833	ND	ND	ND	ND	ND	ND	0.0648248	0.0624961	0.07668	0.0397204	ND	0.0389984	0.0507198	ND	0.037423	0.0490207	0.0480311	0.0653605
Carotenoid_23	rubixanthin caprate	xanthophylls	707.7	535.6	706.7	C50H74O2	ND	0.0101894	ND	0.0134972	ND	ND	ND	0.0162058	0.0116515	0.0132497	0.016151	ND	0.0113295	0.0194135	0.0140273	0.0145871	0.0106128	0.00972393	0.0155603	ND	0.0137286
Carotenoid_18	lutein dipalmitate	xanthophylls	789.8	533.5	1044.8	C72H116O4	0.162443	0.11878	0.137466	0.0836229	0.122148	0.139333	0.184134	0.159478	0.112823	0.11782	0.10824	0.211348	0.0923732	0.15013	0.219454	0.151748	0.143255	0.0986727	0.106607	0.104556	0.122495
